# Supplementary material for: Association Between Intergenerational Relationship With Adult Children and Anxiety‐Depression Comorbidity Symptoms in Older Women in China: A National Study Using Latent Profile Analysis
Source: Depress Anxiety. 2026 Jun 15;2026:6040304. doi: 10.1155/da/6040304 (PMC13269846; doi:10.1155/da/6040304)
Supplement: Supplementary file 2 — Supporting Information 2 Additional File S2: The original data of Sankey diagram. [file DA-2026-6040304-s003.xlsx]

## Sheet: Sankey Diagram
			FCV	Class	Amount
		1	Almost every day	Low Comorbid	0.519622
		2	Several times a week	Low Comorbid	0.274711
		3	Several times a month	Low Comorbid	0.134866
		4	Several times a year	Low Comorbid	0.0617221
		5	Less than once a year	Low Comorbid	0.00585737
		6	Years apart, frequent online contact	Low Comorbid	0.00278225
		7	Never see or contact each other	Low Comorbid	0.0004393
		1	Almost every day	Moderate Comorbid	0.48143
		2	Several times a week	Moderate Comorbid	0.276814
		3	Several times a month	Moderate Comorbid	0.162964
		4	Several times a year	Moderate Comorbid	0.0666435
		5	Less than once a year	Moderate Comorbid	0.010066
		6	Years apart, frequent online contact	Moderate Comorbid	0.00138841
		7	Never see or contact each other	Moderate Comorbid	0.0006942
		1	Almost every day	High Comorbid	0.455662
		2	Several times a week	High Comorbid	0.261937
		3	Several times a month	High Comorbid	0.165075
		4	Several times a year	High Comorbid	0.103683
		5	Less than once a year	High Comorbid	0.0095498
		6	Years apart, frequent online contact	High Comorbid	0.00272851
		7	Never see or contact each other	High Comorbid	0.00136426
